# Supplementary material for: Superstructured mesocrystals through multiple inherent molecular interactions for highly reversible sodium ion batteries
Source: Sci Adv. 2021 Sep 8;7(37):eabh3482. doi: 10.1126/sciadv.abh3482 (PMC8442931; doi:10.1126/sciadv.abh3482)
Supplement: Supplementary file 3 — Movies S1 and S2 [file sciadv.abh3482_movies_s1_and_s2.zip]

Archive with 2 entries (2 files):
- sciadv.abh3482_Movie_S1.mp4
- sciadv.abh3482_Movie_S2.mp4
